# Supplementary material for: At similar weight loss, dietary composition determines the degree of glycemic improvement in diet-induced obese C57BL/6 mice
Source: PLoS One. 2018 Jul 23;13(7):e0200779. doi: 10.1371/journal.pone.0200779 (PMC6056053; doi:10.1371/journal.pone.0200779)
Supplement: S1 Table — (XLSX) [file pone.0200779.s003.xlsx]

## Sheet: new table S1
		AIN93-Growth	AIN93-Maintenance		ssniff® R/M-H	Research Diets D12492
Element	unit	per kg diet	per kg diet		per kg diet	per kg diet
ENERGY
as fat	%	16.7	10		9 *	60 *
as carbohydrate	%	64	75.9		58*	20 *
as protein	%	19.3	14.1		33 *	20 *
FAT
total	g	70	40		32.5	254.5
saturated	g	10.8	6.2		5.7	81.5
MUFA	g	16.3	9.3		6.5	91.5
PUFA	g	40.5	23.1		20.3	81.5
CARBOHYDRATE
total	g	643.7	7.27		412	314.6
complex	g	360.1	421.9		365	161.3
simple sugars	g	236.1	259		47	88.8
cellulose	g	47.5	47.5		NS	64.5
PROTEIN
total	g	178.6	125.8		190	261.87
Casein (30 mesh)	g	200	140			258
L-cystine	g	3	1.8			3.87
or
Alanine	g	4.6	3.3		7.9
Arginine	g	6.4	4.5		11.4
Aspartic acid	g	12.2	8		16.1
Cystine	g	3.7	2.4		3.5
Glutamic acid	g	36.3	25.5		39
Glycine	g	3.2	2.3		8
Histidine	g	4.6	3.3		4.4
Isoleucine	g	8.5	5.9		7.6
Leucine	g	15.4	10.9		13
Lysine	g	13	9.2		10
Methionine	g	4.6	3.3		3
Phenylalanine	g	8.8	6.2		8.5
Proline	g	20.5	14.3		12.5
Serine	g	9.7	6.7		8.9
Threonine	g	6.7	4.7		6.8
Tryptophan	g	2.1	1.6		2.5
Tyrosine	g	9.3	6.6		5.8
Valine	g	10	7		8.8
ASH	g	41.7	38.9		NS	NS
MINERALS
Calcium	mg	5000	5000		10000	6035
Phospophorus	mg	3000	3000		7000	3000
Magnesium	mg	513	511		2200	645
Sodium	mg	1039	1039		2400	1000
Potassium	mg	3600	1613		9100	6000
Chloride	mg	1631	1613		NS	2
Sulfur	mg	300	300		NS	0.3
Iron	mg	45	45		179	48
Zinc	mg	38	35		94	37
Manganese	mg	10	10		69	76
Copper	mg	6	6		16	6
Iodine	mg	0.2	0.2		2.2	0.2
Molybdenum	mg	0.15	0.15		NS	1.6
Selenium	mg	0.18	0.18		0.3	0.2
Silicon	mg	5	5		NS	NS
Chromium	mg	1	1		NS	2
Fluoride	mg	1	1		NS	0.9 *
Nickel	mg	0.5	0.5		NS	NS
Boron	mg	0.5	0.5		NS	NS
Lithium	mg	0.1	0.1		NS	NS
Vanadium	mg	0.1	0.1		NS	NS
VITAMINS
Nicotinic acid (B3)	mg	30	30		135	30
Pantothenic acid (B5)	mg	15	15		43	16
Pyridoxine (B6)	mg	6	6		21	7
Thiamin (B1)	mg	5	5		18	6
Riboflavin (B2)	mg	6	6		23	6
Folic acid (B11)	mg	2	2		7	2
Biotin (B8)	mg	0.2	0.2		0.5	0.2
Vitamin B12	µg	25	25		100	10.0 *
Vitamin K (menadione)	µg	900	860		5000	500.0 *
Vitamin E	IU	75	75		45.4 *	50.0 *
Vitamin A	IU	4000	4000		15000	4000
Vitamin D	IU	1000	1000		1000	1000
NS = not specified by supplier
* not according to AIN93-M
