# Supplementary material for: At similar weight loss, dietary composition determines the degree of glycemic improvement in diet-induced obese C57BL/6 mice
Source: PLoS One. 2018 Jul 23;13(7):e0200779. doi: 10.1371/journal.pone.0200779 (PMC6056053; doi:10.1371/journal.pone.0200779)
Supplement: S2 Table — FW = Forward, RV = Reverse, TP = Taq Probe. (XLSX) [file pone.0200779.s004.xlsx]

## Sheet: Sheet1
	Supplemental table 2. Primers used for RT-qPCR
	Gene	Primer	Sequence
	TNFα	FW	CATCTTCTCAAAATTCGAGTGACAA
		RV	TGGGAGTAGACAAGGTACAACCC
	MCP1	FW	CTTCTGGGCCTGCTGTTCA
		RV	CCAGCCTACTCATTGGGATCA
		TP	CTCAGCCAGATGCAGTTAACGCCCC
	RPL27	FW	GTCGAGATGGGCAAGTTCAT
		RV	TTCTTCACGATGACGGCTTT
	HPRT	FW	TGGCCATCTGCCTAGTAAAGC
		RV	GGCTCATAGTGCAAATCAAAAGTC
	SREBP1c​	FW	GGA GCC ATG GAT TGC ACA TT
		RV	GCT TCC AGA GAG GAG GCC AG
	UCP1	FW	GAGGTCGTGAAGGTCAGAATGC
		RV	GGTCGTCCCTTTCCAAAGTG
	PPARG	FW	ACATAAAGTCCTTCCCGCTGACCA
		RV	AAATTCGGATGGCCACCTCTTTGC
	FW = Forward, RV = Reverse, TP = Taq Probe
